# Supplementary material for: Hydroxygenkwanin Suppresses Non-Small Cell Lung Cancer Progression by Enhancing EGFR Degradation
Source: Molecules. 2020 Feb 19;25(4):941. doi: 10.3390/molecules25040941 (PMC7070862; doi:10.3390/molecules25040941)
Supplement: Supplementary file 1 [file molecules-25-00941-s001.zip]

Archive with 1 entries (1 files):
- molecules-715028-supplementary.tif
